# Supplementary material for: Adaptation of Cyanobacteria to the Endolithic Light Spectrum in Hyper-Arid Deserts
Source: Microorganisms. 2022 Jun 11;10(6):1198. doi: 10.3390/microorganisms10061198 (PMC9228357; doi:10.3390/microorganisms10061198)
Supplement: Supplementary file 1 [file microorganisms-10-01198-s001.zip]

Archive with 1 entries (1 files):
- microorganisms-1763714-supplementary.pdf
